# Supplementary material for: BloodChIP Xtra: an expanded database of comparative genome-wide transcription factor binding and gene-expression profiles in healthy human stem/progenitor subsets and leukemic cells
Source: Nucleic Acids Res. 2023 Oct 23;52(D1):D1131–7. doi: 10.1093/nar/gkad918 (PMC10767868; doi:10.1093/nar/gkad918)
Supplement: gkad918_Supplemental_Files [file gkad918_supplemental_files.zip]

Archive with 2 entries (2 files):
- Thoms et al Supplemental Figures v1.pdf
- Thoms et al Supplemental Tables v2.xlsx
