# Supplementary material for: BloodChIP Xtra: an expanded database of comparative genome-wide transcription factor binding and gene-expression profiles in healthy human stem/progenitor subsets and leukemic cells
Source: Nucleic Acids Res. 2023 Oct 23;52(D1):D1131–7. doi: 10.1093/nar/gkad918 (PMC10767868; doi:10.1093/nar/gkad918)
Supplement: gkad918_Supplemental_Files [file gkad918_supplemental_files.zip › Thoms et al Supplemental Tables v2.xlsx]

## Sheet: Table S1
Supplemental Table 1: GEO accession and SRA identifier for ChIPseq and ATACseq samples
Sample_Name	Cell_type	Factor	Sample_Category	PMID	First_author	Accession	SRA identifier
KAS1_A	Kasumi-1	ATAC	Cell_line	34010414	van der Kouwe	E-MTAB-9021 (Array Express)	ERR4084850_ERR4084851_ERR4084852
KAS1_ERG	Kasumi-1	ERG	Cell_line	27851970	Mandoli 2016	GSM2026052	SRR3082396
KAS1_FLI1	Kasumi-1	FLI1	Cell_line	27851970	Mandoli 2016	GSM2026051	SRR3082395
KAS1_GATA2	Kasumi-1	GATA2	Cell_line	27851970	Mandoli 2016	GSM2026054	SRR3082398
KAS1_H3K27Ac	Kasumi-1	H3K27Ac	Cell_line	36215477	Chen	GSM6282797	SRR19903888
KAS1_LMO2	Kasumi-1	LMO2	Cell_line	23812588	Sun	GSM1082311	SRR712081
KAS1_LYL1	Kasumi-1	LYL1	Cell_line	27851970	Mandoli 2016	GSM2026056	SRR3082400
KAS1_PU.1	Kasumi-1	PU.1	Cell_line	25242324	Ptasinska	GSM1501166	SRR1571996
KAS1_RUNX1	Kasumi-1	RUNX1	Cell_line	27851970	Mandoli 2016	GSM2026066	SRR3082410
KAS1_TAL1	Kasumi-1	TAL1	Cell_line	27851970	Mandoli 2016	GSM2026055	SRR3082399
KG1_A	KG-1	ATAC	Cell_line	35015684	Schaefer	GSE167869	SRR13800827_SRR13800828
KG1_ERG	KG-1	ERG	Cell_line	34075404	Thoms	GSM4810544	SRR12746526
KG1_FLI1	KG-1	FLI1	Cell_line	34075404	Thoms	GSM4810545	SRR12746527
KG1_GATA2	KG-1	GATA2	Cell_line	34075404	Thoms	GSM4810546	SRR12746528
KG1_H3K27Ac	KG-1	H3K27Ac	Cell_line	34075404	Thoms	GSM4810547	SRR12746529
KG1_LMO2	KG-1	LMO2	Cell_line	34075404	Thoms	GSM4810549	SRR12746531
KG1_LYL1	KG-1	LYL1	Cell_line	34075404	Thoms	GSM4810550	SRR12746532
KG1_PU.1	KG-1	PU.1	Cell_line	31964861	Minderjahn	GSM3686961	SRR8784545
KG1_RUNX1	KG-1	RUNX1	Cell_line	34075404	Thoms	GSM4810551	SRR12746533
KG1_TAL1	KG-1	TAL1	Cell_line	34075404	Thoms	GSM4810552	SRR12746534
ME1_A	ME-1	ATAC	Cell_line	29958106	Pulikkan	GSE101790	SRR5861512_SRR5861513
ME1_ERG	ME-1	ERG	Cell_line	24002588	Mandoli 2014	GSM1122314	SRR826876
ME1_FLI1	ME-1	FLI1	Cell_line	24002588	Mandoli 2014	GSM1122312	SRR826874
ME1_GATA2	ME-1	GATA2	Cell_line	24002588	Mandoli 2014	GSM1122310	SRR826872
ME1_H3K27Ac	ME-1	H3K27Ac	Cell_line	34075404	Thoms	GSM4810554	SRR12746536
ME1_LMO2	ME-1	LMO2	Cell_line	34075404	Thoms	GSM4810556	SRR12746538
ME1_LYL1	ME-1	LYL1	Cell_line	34075404	Thoms	GSM4810557	SRR12746539
ME1_PU.1	ME-1	PU.1	Cell_line	24002588	Mandoli 2014	GSM1122315	SRR826877
ME1_RUNX1	ME-1	RUNX1	Cell_line	24002588	Mandoli 2014	GSM1122306	SRR826868
ME1_TAL1	ME-1	TAL1	Cell_line	24002588	Mandoli 2014	GSM1122311	SRR826873
TSU_ERG	TSU-1621-MT	ERG	Cell_line	26148230	Sotoca	GSM1480735	SRR1552849
TSU_FLI1	TSU-1621-MT	FLI1	Cell_line	26148230	Sotoca	GSM1480740	SRR1552854
TSU_GATA2	TSU-1621-MT	GATA2	Cell_line	26148230	Sotoca	GSM1480746	SRR1552860
TSU_LMO2	TSU-1621-MT	LMO2	Cell_line	26148230	Sotoca	GSM1480745	SRR1552859
TSU_LYL1	TSU-1621-MT	LYL1	Cell_line	26148230	Sotoca	GSM1480747	SRR1552861
TSU_PU.1	TSU-1621-MT	PU.1	Cell_line	26148230	Sotoca	GSM1557623	SRR1691044
TSU_RUNX1	TSU-1621-MT	RUNX1	Cell_line	26148230	Sotoca	GSM1480744	SRR1552858
TSU_TAL1	TSU-1621-MT	TAL1	Cell_line	26148230	Sotoca	GSM1480748	SRR1552862
Bulk_CD34_IgG	Bulk CD34+ HSPC	IgG	Control	23974199	Beck	GSM1097886	SRR772113
Healthy_IgG	Composite IgG	IgG	Control	37595278	Subramanian	GSE231486	SRR24388652_SRR24388695_SRR24388748_SRR24388793
KG1_IgG	KG-1	IgG	Control	34075404	Thoms	GSM4810548	SRR12746530
ME1_IgG	ME-1	IgG	Control	34075404	Thoms	GSM4810555	SRR12746537
CMP_A	CMP	ATAC	Healthy	27526324	Corces	GSE74912	SRR2920469_ SRR2920470_ SRR2920481_ SRR2920482_ SRR2920500_ SRR2920501_ SRR2920536_ SRR2920537
CMP_CTCF	CMP	CTCF	Healthy	37595278	Subramanian	GSE231486	SRR24388763_SRR24388764_SRR24388765
CMP_ERG	CMP	ERG	Healthy	37595278	Subramanian	GSE231486	SRR24388800_SRR24388801_SRR24388802
CMP_FLI1	CMP	FLI1	Healthy	37595278	Subramanian	GSE231486	SRR24388797_SRR24388798_SRR24388799
CMP_GATA2	CMP	GATA2	Healthy	37595278	Subramanian	GSE231486	SRR24388794_SRR24388795_SRR24388796
CMP_H3K27ac	CMP	H3K27ac	Healthy	37595278	Subramanian	GSE231486	SRR24385755_SRR24386298_SRR24386299
CMP_H3K27ac_HiChIP	CMP	H3K27ac HiChIP	Healthy	37595278	Subramanian	GSE231486	SRR24386298_SRR24386299
CMP_H3K27me3	CMP	H3K27me3	Healthy	37595278	Subramanian	GSE231486	SRR24388673
CMP_H3K4me3	CMP	H3K4me3	Healthy	37595278	Subramanian	GSE231486	SRR24385750
CMP_LMO2	CMP	LMO2	Healthy	37595278	Subramanian	GSE231486	SRR24388790_SRR24388791_SRR24388792
CMP_LYL1	CMP	LYL1	Healthy	37595278	Subramanian	GSE231486	SRR24388787_SRR24388788_SRR24388789
CMP_POL2	CMP	POL2	Healthy	37595278	Subramanian	GSE231486	SRR24388680_SRR24388722
CMP_PU.1	CMP	PU.1	Healthy	37595278	Subramanian	GSE231486	SRR24388729_SRR24388730_SRR24388731
CMP_RUNX1	CMP	RUNX1	Healthy	37595278	Subramanian	GSE231486	SRR24388784_SRR24388785_SRR24388786
CMP_STAG2	CMP	STAG2	Healthy	37595278	Subramanian	GSE231486	SRR24388716_SRR24388724
CMP_TAL1	CMP	TAL1	Healthy	37595278	Subramanian	GSE231486	SRR24388781_SRR24388782_SRR24388783
GMP_A	GMP	ATAC	Healthy	27526324	Corces	GSE74912	SRR2920471_ SRR2920472_ SRR2920483_ SRR2920484_ SRR2920538_ SRR2920539
GMP_CTCF	GMP	CTCF	Healthy	37595278	Subramanian	GSE231486	SRR24388759_SRR24388760_SRR24388761_SRR24388762
GMP_ERG	GMP	ERG	Healthy	37595278	Subramanian	GSE231486	SRR24388704_SRR24388705_SRR24388706_SRR24388707
GMP_FLI1	GMP	FLI1	Healthy	37595278	Subramanian	GSE231486	SRR24388700_SRR24388701_SRR24388702_SRR24388703
GMP_GATA2	GMP	GATA2	Healthy	37595278	Subramanian	GSE231486	SRR24388696_SRR24388697_SRR24388698_SRR24388699
GMP_H3K27ac	GMP	H3K27ac	Healthy	37595278	Subramanian	GSE231486	SRR24385754_SRR24386292_SRR24386293
GMP_H3K27ac_HiChIP	GMP	H3K27ac HiChIP	Healthy	37595278	Subramanian	GSE231486	SRR24386292_SRR24386293
GMP_H3K27me3	GMP	H3K27me3	Healthy	37595278	Subramanian	GSE231486	SRR24388672
GMP_H3K4me3	GMP	H3K4me3	Healthy	37595278	Subramanian	GSE231486	SRR24385749
GMP_LMO2	GMP	LMO2	Healthy	37595278	Subramanian	GSE231486	SRR24388691_SRR24388692_SRR24388693_SRR24388694
GMP_LYL1	GMP	LYL1	Healthy	37595278	Subramanian	GSE231486	SRR24388687_SRR24388688_SRR24388689_SRR24388690
GMP_POL2	GMP	POL2	Healthy	37595278	Subramanian	GSE231486	SRR24388678_SRR24388679
GMP_PU.1	GMP	PU.1	Healthy	37595278	Subramanian	GSE231486	SRR24388725_SRR24388726_SRR24388727_SRR24388728
GMP_RUNX1	GMP	RUNX1	Healthy	37595278	Subramanian	GSE231486	SRR24388669_SRR24388670_SRR24388685_SRR24388686
GMP_STAG2	GMP	STAG2	Healthy	37595278	Subramanian	GSE231486	SRR24388708_SRR24388709_SRR24388713_SRR24388714
GMP_TAL1	GMP	TAL1	Healthy	37595278	Subramanian	GSE231486	SRR24388665_SRR24388666_SRR24388667_SRR24388668
HSC_A	HSC-MPP	ATAC	Healthy	27526324	Corces	GSE74912	SRR2920466_ SRR2920477_ SRR2920478_ SRR2920506_ SRR2920507_ SRR2920531_ SRR2920532
HSC_CTCF	HSC-MPP	CTCF	Healthy	37595278	Subramanian	GSE231486	SRR24388766_SRR24388767_SRR24388768
HSC_ERG	HSC-MPP	ERG	Healthy	37595278	Subramanian	GSE231486	SRR24388755_SRR24388756_SRR24388780
HSC_FLI1	HSC-MPP	FLI1	Healthy	37595278	Subramanian	GSE231486	SRR24388752_SRR24388753_SRR24388754
HSC_GATA2	HSC-MPP	GATA2	Healthy	37595278	Subramanian	GSE231486	SRR24388749_SRR24388750_SRR24388751
HSC_H3K27ac	HSC-MPP	H3K27ac	Healthy	37595278	Subramanian	GSE231486	SRR24385756_SRR24386294_SRR24386295_SRR24386296_SRR24386297
HSC_H3K27ac_HiChIP	HSC-MPP	H3K27ac HiChIP	Healthy	37595278	Subramanian	GSE231486	SRR24386294_SRR24386295_SRR24386296_SRR24386297
HSC_H3K27me3	HSC-MPP	H3K27me3	Healthy	37595278	Subramanian	GSE231486	SRR24388674
HSC_H3K4me3	HSC-MPP	H3K4me3	Healthy	37595278	Subramanian	GSE231486	SRR24385751
HSC_LMO2	HSC-MPP	LMO2	Healthy	37595278	Subramanian	GSE231486	SRR24388745_SRR24388746_SRR24388747
HSC_LYL1	HSC-MPP	LYL1	Healthy	37595278	Subramanian	GSE231486	SRR24388742_SRR24388743_SRR24388744
HSC_POL2	HSC-MPP	POL2	Healthy	37595278	Subramanian	GSE231486	SRR24388681_SRR24388682
HSC_PU.1	HSC-MPP	PU.1	Healthy	37595278	Subramanian	GSE231486	SRR24388732_SRR24388733_SRR24388734
HSC_RUNX1	HSC-MPP	RUNX1	Healthy	37595278	Subramanian	GSE231486	SRR24388739_SRR24388740_SRR24388741
HSC_STAG2	HSC-MPP	STAG2	Healthy	37595278	Subramanian	GSE231486	SRR24388717_SRR24388718
HSC_TAL1	HSC-MPP	TAL1	Healthy	37595278	Subramanian	GSE231486	SRR24388712_SRR24388737_SRR24388738
HSC-MPP_A	Healthy_HSC_MPP_merge	ATAC	Healthy	27526324	Corces	GSE74912	SRR2920466_ SRR2920477_ SRR2920478_ SRR2920506_ SRR2920507_ SRR2920531_ SRR2920532_ SRR2920467_ SRR2920479_ SRR2920509_ SRR2920510_ SRR2920533_ SRR2920534
MEP_A	MEP	ATAC	Healthy	27526324	Corces	GSE74912	SRR2920473_ SRR2920474_ SRR2920485_ SRR2920486_ SRR2920508_ SRR2920540_ SRR2920541
MEP_CTCF	MEP	CTCF	Healthy	37595278	Subramanian	GSE231486	SRR24388735_SRR24388736_SRR24388757_SRR24388758
MEP_ERG	MEP	ERG	Healthy	37595278	Subramanian	GSE231486	SRR24388661_SRR24388662_SRR24388663_SRR24388664
MEP_FLI1	MEP	FLI1	Healthy	37595278	Subramanian	GSE231486	SRR24388657_SRR24388658_SRR24388659_SRR24388660
MEP_GATA2	MEP	GATA2	Healthy	37595278	Subramanian	GSE231486	SRR24388653_SRR24388654_SRR24388655_SRR24388656
MEP_H3K27ac	MEP	H3K27ac	Healthy	37595278	Subramanian	GSE231486	SRR24385753_SRR24386290_SRR24386291
MEP_H3K27ac_HiChIP	MEP	H3K27ac HiChIP	Healthy	37595278	Subramanian	GSE231486	SRR24386290_SRR24386291
MEP_H3K27me3	MEP	H3K27me3	Healthy	37595278	Subramanian	GSE231486	SRR24388671
MEP_H3K4me3	MEP	H3K4me3	Healthy	37595278	Subramanian	GSE231486	SRR24385752
MEP_LMO2	MEP	LMO2	Healthy	37595278	Subramanian	GSE231486	SRR24388648_SRR24388649_SRR24388650_SRR24388651
MEP_LYL1	MEP	LYL1	Healthy	37595278	Subramanian	GSE231486	SRR24388647_SRR24388777_SRR24388778_SRR24388779
MEP_POL2	MEP	POL2	Healthy	37595278	Subramanian	GSE231486	SRR24388675_SRR24388676_SRR24388677_SRR24388715
MEP_PU.1	MEP	PU.1	Healthy	37595278	Subramanian	GSE231486	SRR24388719_SRR24388720_SRR24388721_SRR24388723
MEP_RUNX1	MEP	RUNX1	Healthy	37595278	Subramanian	GSE231486	SRR24388773_SRR24388774_SRR24388775_SRR24388776
MEP_STAG2	MEP	STAG2	Healthy	37595278	Subramanian	GSE231486	SRR24388683_SRR24388684_SRR24388710_SRR24388711
MEP_TAL1	MEP	TAL1	Healthy	37595278	Subramanian	GSE231486	SRR24388769_SRR24388770_SRR24388771_SRR24388772
MPP_A	Healthy_MPP_merge	ATAC	Healthy	27526324	Corces	GSE74912	SRR2920467_ SRR2920479_ SRR2920509_ SRR2920510_ SRR2920533_ SRR2920534
Blast_209_A	SU209_Blast	ATAC	Leukemic	27526324	Corces	GSM1937468	SRR2920558
Blast_353_A	SU353_Blast	ATAC	Leukemic	27526324	Corces	GSM1937479	SRR2920569
Blast_444_A	SU444_Blast	ATAC	Leukemic	27526324	Corces	GSM1937482	SRR2920572
Blast_496_A	SU496_Blast	ATAC	Leukemic	27526324	Corces	GSM1937487	SRR2920577
Blast_575_A	SU575_Blast	ATAC	Leukemic	27526324	Corces	GSM1937492	SRR2920582
Blast_583_A	SU583_Blast	ATAC	Leukemic	27526324	Corces	GSM1937495	SRR2920585
Blast_654_A	SU654_Blast	ATAC	Leukemic	27526324	Corces	GSM1937503	SRR2920593
Blast_70_A	SU070_Blast	ATAC	Leukemic	27526324	Corces	GSE74912	SRR2920553_SRR2920554
LSC_209_A	SU209_LSC	ATAC	Leukemic	27526324	Corces	GSM1937469	SRR2920559
LSC_353_A	SU353_LSC	ATAC	Leukemic	27526324	Corces	GSM1937480	SRR2920570
LSC_444_A	SU444_LSC	ATAC	Leukemic	27526324	Corces	GSM1937483	SRR2920573
LSC_496_A	SU496_LSC	ATAC	Leukemic	27526324	Corces	GSM1937488	SRR2920578
LSC_575_A	SU575_LSC	ATAC	Leukemic	27526324	Corces	GSM1937493	SRR2920583
LSC_583_A	SU583_LSC	ATAC	Leukemic	27526324	Corces	GSM1937496	SRR2920586
LSC_654_A	SU654_LSC	ATAC	Leukemic	27526324	Corces	GSM1937504	SRR2920594
LSC_70_A	SU070_LSC	ATAC	Leukemic	27526324	Corces	GSM1937465	SRR2920555
pHSC_209_A	SU209_pHSC	ATAC	Leukemic	27526324	Corces	GSE74912	SRR2920560_SRR2920562_SRR2920561
pHSC_353_A	SU353_pHSC	ATAC	Leukemic	27526324	Corces	GSM1937481	SRR2920571
pHSC_444_A	SU444_pHSC	ATAC	Leukemic	27526324	Corces	GSM1937484	SRR2920574
pHSC_496_A	SU496_pHSC	ATAC	Leukemic	27526324	Corces	GSM1937489	SRR2920579
pHSC_575_A	SU575_pHSC	ATAC	Leukemic	27526324	Corces	GSM1937494	SRR2920584
pHSC_583_A	SU583_pHSC	ATAC	Leukemic	27526324	Corces	GSE74912	SRR2920587_SRR2920588
pHSC_654_A	SU654_pHSC	ATAC	Leukemic	27526324	Corces	GSM1937505	SRR2920595
pHSC_70_A	SU070_pHSC	ATAC	Leukemic	27526324	Corces	GSE74912	SRR2920556_SRR2920557

## Sheet: Table S2
Supplemental Table 2: Data source, plotting class, and cell type for RNAseq samples
Sample	Source	Plot_class	Cell type
BA3073R	BeatAML	other AML	AML not carrying other specified fusions, rearrangements, or mutations
BA2452R	BeatAML	FLT3-ITD	AML with FLT3-ITD
BA2922R	BeatAML	DEK-NUP214	AML with DEK-NUP214 fusion
BA2707R	BeatAML	other AML	AML not carrying other specified fusions, rearrangements, or mutations
BA2409R	BeatAML	other AML	AML not carrying other specified fusions, rearrangements, or mutations
BA2480R	BeatAML	FLT3-ITD	AML with FLT3-ITD
BA2496R	BeatAML	FLT3-ITD	AML with FLT3-ITD
BA3037R	BeatAML	FLT3-ITD	AML with FLT3-ITD
BA2236R	BeatAML	NPM1_mutated	AML with NPM1 mutation
BA2172R	BeatAML	KMT2A_re	KMT2A rearranged AML
BA3042R	BeatAML	other AML	AML not carrying other specified fusions, rearrangements, or mutations
BA2865R	BeatAML	NPM1_mutated	AML with NPM1 mutation
BA2923R	BeatAML	other AML	AML not carrying other specified fusions, rearrangements, or mutations
BA2003R	BeatAML	FLT3-ITD	AML with FLT3-ITD
BA2751R	BeatAML	FLT3-ITD	AML with FLT3-ITD
BA2055R	BeatAML	CBFB-MYH11	AML with CBFB-MYH11 fusion
BA3395R	BeatAML	other AML	AML not carrying other specified fusions, rearrangements, or mutations
BA2286R	BeatAML	other AML	AML not carrying other specified fusions, rearrangements, or mutations
BA2488R	BeatAML	PML-RARA	AML with PML-RARA fusion
BA3379R	BeatAML	FLT3-ITD	AML with FLT3-ITD
BA2887R	BeatAML	other AML	AML not carrying other specified fusions, rearrangements, or mutations
BA2712R	BeatAML	other AML	AML not carrying other specified fusions, rearrangements, or mutations
BA2858R	BeatAML	other AML	AML not carrying other specified fusions, rearrangements, or mutations
BA2068R	BeatAML	NPM1_mutated	AML with NPM1 mutation
BA2104R	BeatAML	NPM1_mutated	AML with NPM1 mutation
BA3124R	BeatAML	other AML	AML not carrying other specified fusions, rearrangements, or mutations
BA2921R	BeatAML	FLT3-ITD	AML with FLT3-ITD
BA2449R	BeatAML	RUNX1-RUNX1T1	AML with RUNX1-RUNX1T1 fusion
BA2360R	BeatAML	other AML	AML not carrying other specified fusions, rearrangements, or mutations
BA2802R	BeatAML	TP53_mutated	AML with TP53 mutation
BA2235R	BeatAML	NPM1_mutated	AML with NPM1 mutation
BA3038R	BeatAML	CBFB-MYH11	AML with CBFB-MYH11 fusion
BA3006R	BeatAML	FLT3-ITD	AML with FLT3-ITD
BA2245R	BeatAML	other AML	AML not carrying other specified fusions, rearrangements, or mutations
BA2667R	BeatAML	other AML	AML not carrying other specified fusions, rearrangements, or mutations
BA2239R	BeatAML	NPM1_mutated	AML with NPM1 mutation
BA2782R	BeatAML	NPM1_mutated	AML with NPM1 mutation
BA2649R	BeatAML	PML-RARA	AML with PML-RARA fusion
BA2592R	BeatAML	other AML	AML not carrying other specified fusions, rearrangements, or mutations
BA2861R	BeatAML	other AML	AML not carrying other specified fusions, rearrangements, or mutations
BA2134R	BeatAML	other AML	AML not carrying other specified fusions, rearrangements, or mutations
BA2909R	BeatAML	RUNX1-RUNX1T1	AML with RUNX1-RUNX1T1 fusion
BA2429R	BeatAML	other AML	AML not carrying other specified fusions, rearrangements, or mutations
BA2653R	BeatAML	other AML	AML not carrying other specified fusions, rearrangements, or mutations
BA2947R	BeatAML	RUNX1-RUNX1T1	AML with RUNX1-RUNX1T1 fusion
BA2032R	BeatAML	FLT3-ITD	AML with FLT3-ITD
BA2162R	BeatAML	other AML	AML not carrying other specified fusions, rearrangements, or mutations
BA2564R	BeatAML	CBFB-MYH11	AML with CBFB-MYH11 fusion
BA3043R	BeatAML	FLT3-ITD	AML with FLT3-ITD
BA2597R	BeatAML	other AML	AML not carrying other specified fusions, rearrangements, or mutations
BA3243R	BeatAML	PML-RARA	AML with PML-RARA fusion
BA2106R	BeatAML	NPM1_mutated	AML with NPM1 mutation
BA2939R	BeatAML	NPM1_mutated	AML with NPM1 mutation
BA2427R	BeatAML	CBFB-MYH11	AML with CBFB-MYH11 fusion
BA2841R	BeatAML	other AML	AML not carrying other specified fusions, rearrangements, or mutations
BA2446R	BeatAML	MLLT3-KMT2A	AML with MLLT3-KMT2A fusion
BA2025R	BeatAML	MLLT3-KMT2A	AML with MLLT3-KMT2A fusion
BA2645R	BeatAML	other AML	AML not carrying other specified fusions, rearrangements, or mutations
BA2525R	BeatAML	TP53_mutated	AML with TP53 mutation
BA2876R	BeatAML	other AML	AML not carrying other specified fusions, rearrangements, or mutations
BA2357R	BeatAML	other AML	AML not carrying other specified fusions, rearrangements, or mutations
BA2546R	BeatAML	TP53_mutated	AML with TP53 mutation
BA2742R	BeatAML	FLT3-ITD	AML with FLT3-ITD
BA2316R	BeatAML	FLT3-ITD	AML with FLT3-ITD
BA2421R	BeatAML	other AML	AML not carrying other specified fusions, rearrangements, or mutations
BA2087R	BeatAML	MLLT3-KMT2A	AML with MLLT3-KMT2A fusion
BA2910R	BeatAML	FLT3-ITD	AML with FLT3-ITD
BA2148R	BeatAML	CBFB-MYH11	AML with CBFB-MYH11 fusion
BA2329R	BeatAML	other AML	AML not carrying other specified fusions, rearrangements, or mutations
BA2677R	BeatAML	other AML	AML not carrying other specified fusions, rearrangements, or mutations
BA3178R	BeatAML	MLLT3-KMT2A	AML with MLLT3-KMT2A fusion
BA2072R	BeatAML	CBFB-MYH11	AML with CBFB-MYH11 fusion
BA3029R	BeatAML	FLT3-ITD	AML with FLT3-ITD
BA2735R	BeatAML	FLT3-ITD	AML with FLT3-ITD
BA2733R	BeatAML	CBFB-MYH11	AML with CBFB-MYH11 fusion
BA2995R	BeatAML	other AML	AML not carrying other specified fusions, rearrangements, or mutations
BA2069R	BeatAML	MLLT3-KMT2A	AML with MLLT3-KMT2A fusion
BA2100R	BeatAML	FLT3-ITD	AML with FLT3-ITD
BA2953R	BeatAML	FLT3-ITD	AML with FLT3-ITD
BA2681R	BeatAML	other AML	AML not carrying other specified fusions, rearrangements, or mutations
BA2248R	BeatAML	other AML	AML not carrying other specified fusions, rearrangements, or mutations
BA2832R	BeatAML	other AML	AML not carrying other specified fusions, rearrangements, or mutations
BA2308R	BeatAML	GATA2-MECOM	AML with GATA2-MECOM rearrangement
BA2413R	BeatAML	GATA2-MECOM	AML with GATA2-MECOM rearrangement
BA2701R	BeatAML	other AML	AML not carrying other specified fusions, rearrangements, or mutations
BA2634R	BeatAML	FLT3-ITD	AML with FLT3-ITD
BA2937R	BeatAML	TP53_mutated	AML with TP53 mutation
BA2600R	BeatAML	FLT3-ITD	AML with FLT3-ITD
BA2019R	BeatAML	TP53_mutated	AML with TP53 mutation
BA2412R	BeatAML	TP53_mutated	AML with TP53 mutation
BA2334R	BeatAML	DEK-NUP214	AML with DEK-NUP214 fusion
BA2050R	BeatAML	DEK-NUP214	AML with DEK-NUP214 fusion
BA3230R	BeatAML	FLT3-ITD	AML with FLT3-ITD
BA2481R	BeatAML	NonAML
BA2731R	BeatAML	other AML	AML not carrying other specified fusions, rearrangements, or mutations
BA2418R	BeatAML	NPM1_mutated	AML with NPM1 mutation
BA2294R	BeatAML	RUNX1-RUNX1T1	AML with RUNX1-RUNX1T1 fusion
BA2816R	BeatAML	other AML	AML not carrying other specified fusions, rearrangements, or mutations
BA2814R	BeatAML	MLLT3-KMT2A	AML with MLLT3-KMT2A fusion
BA2631R	BeatAML	NPM1_mutated	AML with NPM1 mutation
BA2023R	BeatAML	other AML	AML not carrying other specified fusions, rearrangements, or mutations
BA2375R	BeatAML	other AML	AML not carrying other specified fusions, rearrangements, or mutations
BA2485R	BeatAML	FLT3-ITD	AML with FLT3-ITD
BA2455R	BeatAML	NPM1_mutated	AML with NPM1 mutation
BA2636R	BeatAML	other AML	AML not carrying other specified fusions, rearrangements, or mutations
BA2325R	BeatAML	NPM1_mutated	AML with NPM1 mutation
BA2169R	BeatAML	other AML	AML not carrying other specified fusions, rearrangements, or mutations
BA2156R	BeatAML	other AML	AML not carrying other specified fusions, rearrangements, or mutations
BA2511R	BeatAML	GATA2-MECOM	AML with GATA2-MECOM rearrangement
BA2168R	BeatAML	FLT3-ITD	AML with FLT3-ITD
BA2505R	BeatAML	GATA2-MECOM	AML with GATA2-MECOM rearrangement
BA2860R	BeatAML	NonAML
BA2871R	BeatAML	TP53_mutated	AML with TP53 mutation
BA2655R	BeatAML	other AML	AML not carrying other specified fusions, rearrangements, or mutations
BA2227R	BeatAML	other AML	AML not carrying other specified fusions, rearrangements, or mutations
BA2812R	BeatAML	other AML	AML not carrying other specified fusions, rearrangements, or mutations
BA2125R	BeatAML	TP53_mutated	AML with TP53 mutation
BA2603R	BeatAML	NPM1_mutated	AML with NPM1 mutation
BA2808R	BeatAML	FLT3-ITD	AML with FLT3-ITD
BA2282R	BeatAML	PML-RARA	AML with PML-RARA fusion
BA2482R	BeatAML	CBFB-MYH11	AML with CBFB-MYH11 fusion
BA2822R	BeatAML	TP53_mutated	AML with TP53 mutation
BA2594R	BeatAML	TP53_mutated	AML with TP53 mutation
BA2747R	BeatAML	other AML	AML not carrying other specified fusions, rearrangements, or mutations
BA2561R	BeatAML	other AML	AML not carrying other specified fusions, rearrangements, or mutations
BA2094R	BeatAML	other AML	AML not carrying other specified fusions, rearrangements, or mutations
BA2567R	BeatAML	other AML	AML not carrying other specified fusions, rearrangements, or mutations
BA2906R	BeatAML	KMT2A_re	KMT2A rearranged AML
BA2956R	BeatAML	CBFB-MYH11	AML with CBFB-MYH11 fusion
BA2474R	BeatAML	NPM1_mutated	AML with NPM1 mutation
BA2065R	BeatAML	NPM1_mutated	AML with NPM1 mutation
BA2737R	BeatAML	RUNX1-RUNX1T1	AML with RUNX1-RUNX1T1 fusion
BA2463R	BeatAML	RUNX1-RUNX1T1	AML with RUNX1-RUNX1T1 fusion
BA2006R	BeatAML	TP53_mutated	AML with TP53 mutation
BA2110R	BeatAML	FLT3-ITD	AML with FLT3-ITD
BA2915R	BeatAML	other AML	AML not carrying other specified fusions, rearrangements, or mutations
BA2992R	BeatAML	CBFB-MYH11	AML with CBFB-MYH11 fusion
BA2220R	BeatAML	TP53_mutated	AML with TP53 mutation
BA2720R	BeatAML	TP53_mutated	AML with TP53 mutation
BA2063R	BeatAML	other AML	AML not carrying other specified fusions, rearrangements, or mutations
BA2772R	BeatAML	NPM1_mutated	AML with NPM1 mutation
BA2935R	BeatAML	FLT3-ITD	AML with FLT3-ITD
BA2260R	BeatAML	CBFB-MYH11	AML with CBFB-MYH11 fusion
BA2787R	BeatAML	other AML	AML not carrying other specified fusions, rearrangements, or mutations
BA2676R	BeatAML	NonAML
BA2948R	BeatAML	other AML	AML not carrying other specified fusions, rearrangements, or mutations
BA3296R	BeatAML	other AML	AML not carrying other specified fusions, rearrangements, or mutations
BA2524R	BeatAML	CBFB-MYH11	AML with CBFB-MYH11 fusion
BA2811R	BeatAML	PML-RARA	AML with PML-RARA fusion
BA2540R	BeatAML	MLLT3-KMT2A	AML with MLLT3-KMT2A fusion
BA2928R	BeatAML	MLLT3-KMT2A	AML with MLLT3-KMT2A fusion
BA2302R	BeatAML	other AML	AML not carrying other specified fusions, rearrangements, or mutations
BA2792R	BeatAML	NonAML
BA2651R	BeatAML	MLLT3-KMT2A	AML with MLLT3-KMT2A fusion
BA2595R	BeatAML	other AML	AML not carrying other specified fusions, rearrangements, or mutations
BA2619R	BeatAML	TP53_mutated	AML with TP53 mutation
BA3013R	BeatAML	KMT2A_re	KMT2A rearranged AML
BA2405R	BeatAML	FLT3-ITD	AML with FLT3-ITD
BA2856R	BeatAML	NPM1_mutated	AML with NPM1 mutation
BA2377R	BeatAML	MLLT3-KMT2A	AML with MLLT3-KMT2A fusion
BA2499R	BeatAML	other AML	AML not carrying other specified fusions, rearrangements, or mutations
BA2350R	BeatAML	other AML	AML not carrying other specified fusions, rearrangements, or mutations
BA3023R	BeatAML	NPM1_mutated	AML with NPM1 mutation
BA2095R	BeatAML	PML-RARA	AML with PML-RARA fusion
BA2275R	BeatAML	TP53_mutated	AML with TP53 mutation
BA2901R	BeatAML	NPM1_mutated	AML with NPM1 mutation
BA2221R	BeatAML	other AML	AML not carrying other specified fusions, rearrangements, or mutations
BA2387R	BeatAML	other AML	AML not carrying other specified fusions, rearrangements, or mutations
BA2657R	BeatAML	other AML	AML not carrying other specified fusions, rearrangements, or mutations
BA2962R	BeatAML	FLT3-ITD	AML with FLT3-ITD
BA2195R	BeatAML	TP53_mutated	AML with TP53 mutation
BA2688R	BeatAML	other AML	AML not carrying other specified fusions, rearrangements, or mutations
BA2420R	BeatAML	other AML	AML not carrying other specified fusions, rearrangements, or mutations
BA2727R	BeatAML	GATA2-MECOM	AML with GATA2-MECOM rearrangement
BA2756R	BeatAML	FLT3-ITD	AML with FLT3-ITD
BA2122R	BeatAML	other AML	AML not carrying other specified fusions, rearrangements, or mutations
BA2053R	BeatAML	CBFB-MYH11	AML with CBFB-MYH11 fusion
BA2080R	BeatAML	other AML	AML not carrying other specified fusions, rearrangements, or mutations
BA2415R	BeatAML	other AML	AML not carrying other specified fusions, rearrangements, or mutations
BA2081R	BeatAML	other AML	AML not carrying other specified fusions, rearrangements, or mutations
BA2354R	BeatAML	RUNX1-RUNX1T1	AML with RUNX1-RUNX1T1 fusion
BA3273R	BeatAML	other AML	AML not carrying other specified fusions, rearrangements, or mutations
BA2893R	BeatAML	FLT3-ITD	AML with FLT3-ITD
BA2044R	BeatAML	other AML	AML not carrying other specified fusions, rearrangements, or mutations
BA2309R	BeatAML	NonAML
BA2489R	BeatAML	other AML	AML not carrying other specified fusions, rearrangements, or mutations
BA2908R	BeatAML	other AML	AML not carrying other specified fusions, rearrangements, or mutations
BA2054R	BeatAML	NPM1_mutated	AML with NPM1 mutation
BA2872R	BeatAML	other AML	AML not carrying other specified fusions, rearrangements, or mutations
BA2526R	BeatAML	other AML	AML not carrying other specified fusions, rearrangements, or mutations
BA3145R	BeatAML	DEK-NUP214	AML with DEK-NUP214 fusion
BA2041R	BeatAML	other AML	AML not carrying other specified fusions, rearrangements, or mutations
BA2096R	BeatAML	other AML	AML not carrying other specified fusions, rearrangements, or mutations
BA2464R	BeatAML	PML-RARA	AML with PML-RARA fusion
BA2902R	BeatAML	FLT3-ITD	AML with FLT3-ITD
BA2541R	BeatAML	KMT2A_re	KMT2A rearranged AML
BA2143R	BeatAML	NonAML
BA2769R	BeatAML	other AML	AML not carrying other specified fusions, rearrangements, or mutations
BA2843R	BeatAML	FLT3-ITD	AML with FLT3-ITD
BA2497R	BeatAML	KMT2A_re	KMT2A rearranged AML
BA2718R	BeatAML	other AML	AML not carrying other specified fusions, rearrangements, or mutations
BA2575R	BeatAML	CBFB-MYH11	AML with CBFB-MYH11 fusion
BA3008R	BeatAML	other AML	AML not carrying other specified fusions, rearrangements, or mutations
BA3049R	BeatAML	other AML	AML not carrying other specified fusions, rearrangements, or mutations
BA2593R	BeatAML	FLT3-ITD	AML with FLT3-ITD
BA2791R	BeatAML	PML-RARA	AML with PML-RARA fusion
BA2620R	BeatAML	FLT3-ITD	AML with FLT3-ITD
BA2629R	BeatAML	other AML	AML not carrying other specified fusions, rearrangements, or mutations
BA2870R	BeatAML	NPM1_mutated	AML with NPM1 mutation
BA2423R	BeatAML	other AML	AML not carrying other specified fusions, rearrangements, or mutations
BA2682R	BeatAML	other AML	AML not carrying other specified fusions, rearrangements, or mutations
BA2276R	BeatAML	other AML	AML not carrying other specified fusions, rearrangements, or mutations
BA2348R	BeatAML	other AML	AML not carrying other specified fusions, rearrangements, or mutations
BA2709R	BeatAML	CBFB-MYH11	AML with CBFB-MYH11 fusion
BA2789R	BeatAML	NPM1_mutated	AML with NPM1 mutation
BA2694R	BeatAML	other AML	AML not carrying other specified fusions, rearrangements, or mutations
BA2722R	BeatAML	TP53_mutated	AML with TP53 mutation
BA3051R	BeatAML	other AML	AML not carrying other specified fusions, rearrangements, or mutations
BA2538R	BeatAML	other AML	AML not carrying other specified fusions, rearrangements, or mutations
BA2583R	BeatAML	other AML	AML not carrying other specified fusions, rearrangements, or mutations
BA2292R	BeatAML	FLT3-ITD	AML with FLT3-ITD
BA2806R	BeatAML	FLT3-ITD	AML with FLT3-ITD
BA2153R	BeatAML	other AML	AML not carrying other specified fusions, rearrangements, or mutations
BA2674R	BeatAML	other AML	AML not carrying other specified fusions, rearrangements, or mutations
BA2809R	BeatAML	other AML	AML not carrying other specified fusions, rearrangements, or mutations
BA3025R	BeatAML	other AML	AML not carrying other specified fusions, rearrangements, or mutations
BA2523R	BeatAML	NPM1_mutated	AML with NPM1 mutation
BA3027R	BeatAML	TP53_mutated	AML with TP53 mutation
BA2441R	BeatAML	TP53_mutated	AML with TP53 mutation
BA2514R	BeatAML	TP53_mutated	AML with TP53 mutation
BA2695R	BeatAML	TP53_mutated	AML with TP53 mutation
BA2520R	BeatAML	other AML	AML not carrying other specified fusions, rearrangements, or mutations
BA2479R	BeatAML	NPM1_mutated	AML with NPM1 mutation
BA2281R	BeatAML	PML-RARA	AML with PML-RARA fusion
BA2932R	BeatAML	FLT3-ITD	AML with FLT3-ITD
BA2123R	BeatAML	NPM1_mutated	AML with NPM1 mutation
BA2844R	BeatAML	other AML	AML not carrying other specified fusions, rearrangements, or mutations
BA2660R	BeatAML	FLT3-ITD	AML with FLT3-ITD
BA2836R	BeatAML	NPM1_mutated	AML with NPM1 mutation
BA2714R	BeatAML	NPM1_mutated	AML with NPM1 mutation
BA3317R	BeatAML	NPM1_mutated	AML with NPM1 mutation
BA2440R	BeatAML	other AML	AML not carrying other specified fusions, rearrangements, or mutations
BA2036R	BeatAML	NPM1_mutated	AML with NPM1 mutation
BA2828R	BeatAML	CBFB-MYH11	AML with CBFB-MYH11 fusion
BA2251R	BeatAML	other AML	AML not carrying other specified fusions, rearrangements, or mutations
BA3053R	BeatAML	FLT3-ITD	AML with FLT3-ITD
BA2952R	BeatAML	MLLT3-KMT2A	AML with MLLT3-KMT2A fusion
BA2410R	BeatAML	FLT3-ITD	AML with FLT3-ITD
BA2139R	BeatAML	FLT3-ITD	AML with FLT3-ITD
BA2051R	BeatAML	CBFB-MYH11	AML with CBFB-MYH11 fusion
BA2532R	BeatAML	PML-RARA	AML with PML-RARA fusion
BA2986R	BeatAML	other AML	AML not carrying other specified fusions, rearrangements, or mutations
BA2494R	BeatAML	other AML	AML not carrying other specified fusions, rearrangements, or mutations
BA2515R	BeatAML	other AML	AML not carrying other specified fusions, rearrangements, or mutations
BA2748R	BeatAML	other AML	AML not carrying other specified fusions, rearrangements, or mutations
BA2577R	BeatAML	other AML	AML not carrying other specified fusions, rearrangements, or mutations
BA2622R	BeatAML	other AML	AML not carrying other specified fusions, rearrangements, or mutations
BA2758R	BeatAML	other AML	AML not carrying other specified fusions, rearrangements, or mutations
BA2930R	BeatAML	other AML	AML not carrying other specified fusions, rearrangements, or mutations
BA2970R	BeatAML	FLT3-ITD	AML with FLT3-ITD
BA3059R	BeatAML	NonAML
BA2839R	BeatAML	FLT3-ITD	AML with FLT3-ITD
BA2868R	BeatAML	other AML	AML not carrying other specified fusions, rearrangements, or mutations
BA3011R	BeatAML	PML-RARA	AML with PML-RARA fusion
BA2052R	BeatAML	other AML	AML not carrying other specified fusions, rearrangements, or mutations
BA2510R	BeatAML	KMT2A_re	KMT2A rearranged AML
BA2691R	BeatAML	other AML	AML not carrying other specified fusions, rearrangements, or mutations
BA2374R	BeatAML	PML-RARA	AML with PML-RARA fusion
BA2804R	BeatAML	other AML	AML not carrying other specified fusions, rearrangements, or mutations
BA2670R	BeatAML	other AML	AML not carrying other specified fusions, rearrangements, or mutations
BA2675R	BeatAML	FLT3-ITD	AML with FLT3-ITD
BA2031R	BeatAML	KMT2A_re	KMT2A rearranged AML
BA2589R	BeatAML	other AML	AML not carrying other specified fusions, rearrangements, or mutations
BA2198R	BeatAML	other AML	AML not carrying other specified fusions, rearrangements, or mutations
BA2066R	BeatAML	KMT2A_re	KMT2A rearranged AML
BA2344R	BeatAML	other AML	AML not carrying other specified fusions, rearrangements, or mutations
BA2534R	BeatAML	FLT3-ITD	AML with FLT3-ITD
BA2459R	BeatAML	FLT3-ITD	AML with FLT3-ITD
BA2229R	BeatAML	other AML	AML not carrying other specified fusions, rearrangements, or mutations
BA2559R	BeatAML	FLT3-ITD	AML with FLT3-ITD
BA2093R	BeatAML	TP53_mutated	AML with TP53 mutation
BA2000R	BeatAML	FLT3-ITD	AML with FLT3-ITD
BA2425R	BeatAML	TP53_mutated	AML with TP53 mutation
BA2905R	BeatAML	other AML	AML not carrying other specified fusions, rearrangements, or mutations
BA2304R	BeatAML	MLLT3-KMT2A	AML with MLLT3-KMT2A fusion
BA2976R	BeatAML	other AML	AML not carrying other specified fusions, rearrangements, or mutations
BA2386R	BeatAML	NPM1_mutated	AML with NPM1 mutation
BA2879R	BeatAML	other AML	AML not carrying other specified fusions, rearrangements, or mutations
BA3400R	BeatAML	NPM1_mutated	AML with NPM1 mutation
BA2035R	BeatAML	FLT3-ITD	AML with FLT3-ITD
BA2760R	BeatAML	other AML	AML not carrying other specified fusions, rearrangements, or mutations
BA2201R	BeatAML	FLT3-ITD	AML with FLT3-ITD
BA2355R	BeatAML	KMT2A_re	KMT2A rearranged AML
BA2113R	BeatAML	TP53_mutated	AML with TP53 mutation
BA2155R	BeatAML	TP53_mutated	AML with TP53 mutation
BA2955R	BeatAML	FLT3-ITD	AML with FLT3-ITD
BA2502R	BeatAML	other AML	AML not carrying other specified fusions, rearrangements, or mutations
BA2322R	BeatAML	CBFB-MYH11	AML with CBFB-MYH11 fusion
BA2020R	BeatAML	FLT3-ITD	AML with FLT3-ITD
BA2226R	BeatAML	NPM1_mutated	AML with NPM1 mutation
BA2376R	BeatAML	NPM1_mutated	AML with NPM1 mutation
BA2889R	BeatAML	PML-RARA	AML with PML-RARA fusion
BA2200R	BeatAML	FLT3-ITD	AML with FLT3-ITD
BA2121R	BeatAML	RUNX1-RUNX1T1	AML with RUNX1-RUNX1T1 fusion
BA2944R	BeatAML	RUNX1-RUNX1T1	AML with RUNX1-RUNX1T1 fusion
BA3064R	BeatAML	FLT3-ITD	AML with FLT3-ITD
BA2033R	BeatAML	TP53_mutated	AML with TP53 mutation
BA2867R	BeatAML	other AML	AML not carrying other specified fusions, rearrangements, or mutations
BA2089R	BeatAML	other AML	AML not carrying other specified fusions, rearrangements, or mutations
BA2034R	BeatAML	other AML	AML not carrying other specified fusions, rearrangements, or mutations
BA2224R	BeatAML	TP53_mutated	AML with TP53 mutation
BA2470R	BeatAML	TP53_mutated	AML with TP53 mutation
BA2046R	BeatAML	other AML	AML not carrying other specified fusions, rearrangements, or mutations
BA2972R	BeatAML	other AML	AML not carrying other specified fusions, rearrangements, or mutations
BA2978R	BeatAML	RUNX1-RUNX1T1	AML with RUNX1-RUNX1T1 fusion
BA2829R	BeatAML	FLT3-ITD	AML with FLT3-ITD
BA2579R	BeatAML	FLT3-ITD	AML with FLT3-ITD
BA2249R	BeatAML	FLT3-ITD	AML with FLT3-ITD
BA2851R	BeatAML	other AML	AML not carrying other specified fusions, rearrangements, or mutations
BA2587R	BeatAML	CBFB-MYH11	AML with CBFB-MYH11 fusion
BA2461R	BeatAML	other AML	AML not carrying other specified fusions, rearrangements, or mutations
BA2024R	BeatAML	FLT3-ITD	AML with FLT3-ITD
BA2623R	BeatAML	CBFB-MYH11	AML with CBFB-MYH11 fusion
BA2426R	BeatAML	CBFB-MYH11	AML with CBFB-MYH11 fusion
BA2271R	BeatAML	NPM1_mutated	AML with NPM1 mutation
BA3004R	BeatAML	FLT3-ITD	AML with FLT3-ITD
BA3010R	BeatAML	other AML	AML not carrying other specified fusions, rearrangements, or mutations
BA2662R	BeatAML	FLT3-ITD	AML with FLT3-ITD
BA2280R	BeatAML	FLT3-ITD	AML with FLT3-ITD
BA2277R	BeatAML	FLT3-ITD	AML with FLT3-ITD
BA2658R	BeatAML	other AML	AML not carrying other specified fusions, rearrangements, or mutations
BA2512R	BeatAML	NPM1_mutated	AML with NPM1 mutation
BA2394R	BeatAML	other AML	AML not carrying other specified fusions, rearrangements, or mutations
BA2950R	BeatAML	FLT3-ITD	AML with FLT3-ITD
BA2981R	BeatAML	TP53_mutated	AML with TP53 mutation
BA2934R	BeatAML	other AML	AML not carrying other specified fusions, rearrangements, or mutations
BA2539R	BeatAML	other AML	AML not carrying other specified fusions, rearrangements, or mutations
BA2339R	BeatAML	MLLT3-KMT2A	AML with MLLT3-KMT2A fusion
BA2786R	BeatAML	MLLT3-KMT2A	AML with MLLT3-KMT2A fusion
BA2256R	BeatAML	FLT3-ITD	AML with FLT3-ITD
BA2483R	BeatAML	KMT2A_re	KMT2A rearranged AML
BA3002R	BeatAML	KMT2A_re	KMT2A rearranged AML
BA2109R	BeatAML	other AML	AML not carrying other specified fusions, rearrangements, or mutations
BA2242R	BeatAML	NPM1_mutated	AML with NPM1 mutation
BA2132R	BeatAML	FLT3-ITD	AML with FLT3-ITD
BA2618R	BeatAML	other AML	AML not carrying other specified fusions, rearrangements, or mutations
BA2846R	BeatAML	NPM1_mutated	AML with NPM1 mutation
BA2521R	BeatAML	FLT3-ITD	AML with FLT3-ITD
BA2885R	BeatAML	NPM1_mutated	AML with NPM1 mutation
BA2639R	BeatAML	CBFB-MYH11	AML with CBFB-MYH11 fusion
BA2775R	BeatAML	NPM1_mutated	AML with NPM1 mutation
BA2402R	BeatAML	other AML	AML not carrying other specified fusions, rearrangements, or mutations
BA2097R	BeatAML	FLT3-ITD	AML with FLT3-ITD
BA2399R	BeatAML	FLT3-ITD	AML with FLT3-ITD
BA2850R	BeatAML	FLT3-ITD	AML with FLT3-ITD
BA2993R	BeatAML	FLT3-ITD	AML with FLT3-ITD
BA3322R	BeatAML	other AML	AML not carrying other specified fusions, rearrangements, or mutations
BA2174R	BeatAML	other AML	AML not carrying other specified fusions, rearrangements, or mutations
BA2004R	BeatAML	TP53_mutated	AML with TP53 mutation
BA3001R	BeatAML	NPM1_mutated	AML with NPM1 mutation
BA2911R	BeatAML	FLT3-ITD	AML with FLT3-ITD
BA2311R	BeatAML	other AML	AML not carrying other specified fusions, rearrangements, or mutations
BA3040R	BeatAML	TP53_mutated	AML with TP53 mutation
BA2724R	BeatAML	NPM1_mutated	AML with NPM1 mutation
BA2837R	BeatAML	other AML	AML not carrying other specified fusions, rearrangements, or mutations
BA2821R	BeatAML	other AML	AML not carrying other specified fusions, rearrangements, or mutations
BA2363R	BeatAML	other AML	AML not carrying other specified fusions, rearrangements, or mutations
BA2233R	BeatAML	NPM1_mutated	AML with NPM1 mutation
BA2744R	BeatAML	FLT3-ITD	AML with FLT3-ITD
BA2501R	BeatAML	PML-RARA	AML with PML-RARA fusion
BA2301R	BeatAML	NPM1_mutated	AML with NPM1 mutation
BA2880R	BeatAML	other AML	AML not carrying other specified fusions, rearrangements, or mutations
BA2621R	BeatAML	other AML	AML not carrying other specified fusions, rearrangements, or mutations
BA2852R	BeatAML	other AML	AML not carrying other specified fusions, rearrangements, or mutations
BA2133R	BeatAML	NPM1_mutated	AML with NPM1 mutation
BA2473R	BeatAML	NPM1_mutated	AML with NPM1 mutation
BA2866R	BeatAML	other AML	AML not carrying other specified fusions, rearrangements, or mutations
BA2212R	BeatAML	other AML	AML not carrying other specified fusions, rearrangements, or mutations
BA2477R	BeatAML	NPM1_mutated	AML with NPM1 mutation
BA2244R	BeatAML	NPM1_mutated	AML with NPM1 mutation
BA3089R	BeatAML	NPM1_mutated	AML with NPM1 mutation
BA2685R	BeatAML	other AML	AML not carrying other specified fusions, rearrangements, or mutations
BA2273R	BeatAML	TP53_mutated	AML with TP53 mutation
BA2659R	BeatAML	other AML	AML not carrying other specified fusions, rearrangements, or mutations
BA2124R	BeatAML	NPM1_mutated	AML with NPM1 mutation
BA2369R	BeatAML	other AML	AML not carrying other specified fusions, rearrangements, or mutations
BA2400R	BeatAML	NPM1_mutated	AML with NPM1 mutation
BA2762R	BeatAML	FLT3-ITD	AML with FLT3-ITD
BA2312R	BeatAML	other AML	AML not carrying other specified fusions, rearrangements, or mutations
BA2813R	BeatAML	FLT3-ITD	AML with FLT3-ITD
BA2211R	BeatAML	FLT3-ITD	AML with FLT3-ITD
BA2171R	BeatAML	FLT3-ITD	AML with FLT3-ITD
BA2746R	BeatAML	FLT3-ITD	AML with FLT3-ITD
BA3075R	BeatAML	FLT3-ITD	AML with FLT3-ITD
BA2798R	BeatAML	other AML	AML not carrying other specified fusions, rearrangements, or mutations
BA2883R	BeatAML	other AML	AML not carrying other specified fusions, rearrangements, or mutations
BA2288R	BeatAML	other AML	AML not carrying other specified fusions, rearrangements, or mutations
BA2801R	BeatAML	NonAML
BA3407R	BeatAML	KMT2A_re	KMT2A rearranged AML
BA3030R	BeatAML	NonAML
BA2588R	BeatAML	NPM1_mutated	AML with NPM1 mutation
BA2296R	BeatAML	other AML	AML not carrying other specified fusions, rearrangements, or mutations
BA2300R	BeatAML	TP53_mutated	AML with TP53 mutation
BA2903R	BeatAML	other AML	AML not carrying other specified fusions, rearrangements, or mutations
BA2545R	BeatAML	other AML	AML not carrying other specified fusions, rearrangements, or mutations
BA2840R	BeatAML	other AML	AML not carrying other specified fusions, rearrangements, or mutations
BA2528R	BeatAML	other AML	AML not carrying other specified fusions, rearrangements, or mutations
BA2646R	BeatAML	PML-RARA	AML with PML-RARA fusion
BA3067R	BeatAML	TP53_mutated	AML with TP53 mutation
BA3068R	BeatAML	TP53_mutated	AML with TP53 mutation
BA2240R	BeatAML	FLT3-ITD	AML with FLT3-ITD
BA2926R	BeatAML	other AML	AML not carrying other specified fusions, rearrangements, or mutations
BA2272R	BeatAML	FLT3-ITD	AML with FLT3-ITD
BA2306R	BeatAML	RUNX1-RUNX1T1	AML with RUNX1-RUNX1T1 fusion
BA2842R	BeatAML	RUNX1-RUNX1T1	AML with RUNX1-RUNX1T1 fusion
BA2855R	BeatAML	other AML	AML not carrying other specified fusions, rearrangements, or mutations
BA2040R	BeatAML	other AML	AML not carrying other specified fusions, rearrangements, or mutations
BA3070R	BeatAML	other AML	AML not carrying other specified fusions, rearrangements, or mutations
BA3071R	BeatAML	NPM1_mutated	AML with NPM1 mutation
BA3072R	BeatAML	NPM1_mutated	AML with NPM1 mutation
BA2765R	BeatAML	other AML	AML not carrying other specified fusions, rearrangements, or mutations
BA2904R	BeatAML	CBFB-MYH11	AML with CBFB-MYH11 fusion
BA2726R	BeatAML	NPM1_mutated	AML with NPM1 mutation
BA3076R	BeatAML	NPM1_mutated	AML with NPM1 mutation
BA3077R	BeatAML	NPM1_mutated	AML with NPM1 mutation
BA2234R	BeatAML	KMT2A_re	KMT2A rearranged AML
BA2022R	BeatAML	PML-RARA	AML with PML-RARA fusion
BA2228R	BeatAML	NPM1_mutated	AML with NPM1 mutation
BA2037R	BeatAML	GATA2-MECOM	AML with GATA2-MECOM rearrangement
BA2184R	BeatAML	other AML	AML not carrying other specified fusions, rearrangements, or mutations
BA3009R	BeatAML	other AML	AML not carrying other specified fusions, rearrangements, or mutations
BA2891R	BeatAML	NonAML
BA2442R	BeatAML	FLT3-ITD	AML with FLT3-ITD
BA2882R	BeatAML	MLLT3-KMT2A	AML with MLLT3-KMT2A fusion
BA2656R	BeatAML	NPM1_mutated	AML with NPM1 mutation
BA2385R	BeatAML	NonAML
BA2705R	BeatAML	FLT3-ITD	AML with FLT3-ITD
BA2347R	BeatAML	other AML	AML not carrying other specified fusions, rearrangements, or mutations
BA2379R	BeatAML	other AML	AML not carrying other specified fusions, rearrangements, or mutations
BA2663R	BeatAML	NonAML
BA2570R	BeatAML	other AML	AML not carrying other specified fusions, rearrangements, or mutations
BA2764R	BeatAML	FLT3-ITD	AML with FLT3-ITD
BA2209R	BeatAML	other AML	AML not carrying other specified fusions, rearrangements, or mutations
BA2989R	BeatAML	FLT3-ITD	AML with FLT3-ITD
BA2261R	BeatAML	TP53_mutated	AML with TP53 mutation
BA2721R	BeatAML	FLT3-ITD	AML with FLT3-ITD
BA2728R	BeatAML	GATA2-MECOM	AML with GATA2-MECOM rearrangement
BA2715R	BeatAML	TP53_mutated	AML with TP53 mutation
BA2116R	BeatAML	TP53_mutated	AML with TP53 mutation
BA2469R	BeatAML	other AML	AML not carrying other specified fusions, rearrangements, or mutations
BA2269R	BeatAML	TP53_mutated	AML with TP53 mutation
BA2098R	BeatAML	NPM1_mutated	AML with NPM1 mutation
BA2951R	BeatAML	GATA2-MECOM	AML with GATA2-MECOM rearrangement
BA2778R	BeatAML	NPM1_mutated	AML with NPM1 mutation
BA2163R	BeatAML	TP53_mutated	AML with TP53 mutation
BA3153R	BeatAML	other AML	AML not carrying other specified fusions, rearrangements, or mutations
BA2817R	BeatAML	other AML	AML not carrying other specified fusions, rearrangements, or mutations
BA2820R	BeatAML	FLT3-ITD	AML with FLT3-ITD
BA2704R	BeatAML	FLT3-ITD	AML with FLT3-ITD
BA2723R	BeatAML	other AML	AML not carrying other specified fusions, rearrangements, or mutations
BA2492R	BeatAML	other AML	AML not carrying other specified fusions, rearrangements, or mutations
BA2088R	BeatAML	other AML	AML not carrying other specified fusions, rearrangements, or mutations
BA3202R	BeatAML	other AML	AML not carrying other specified fusions, rearrangements, or mutations
BA3139R	BeatAML	TP53_mutated	AML with TP53 mutation
BA3285R	BeatAML	TP53_mutated	AML with TP53 mutation
BA2584R	BeatAML	KMT2A_re	KMT2A rearranged AML
BA3079R	BeatAML	TP53_mutated	AML with TP53 mutation
BA2417R	BeatAML	other AML	AML not carrying other specified fusions, rearrangements, or mutations
BA2361R	BeatAML	other AML	AML not carrying other specified fusions, rearrangements, or mutations
BA2450R	BeatAML	FLT3-ITD	AML with FLT3-ITD
BA2994R	BeatAML	NPM1_mutated	AML with NPM1 mutation
BA2824R	BeatAML	FLT3-ITD	AML with FLT3-ITD
BA2079R	BeatAML	other AML	AML not carrying other specified fusions, rearrangements, or mutations
BA3099R	BeatAML	FLT3-ITD	AML with FLT3-ITD
BA2552R	BeatAML	FLT3-ITD	AML with FLT3-ITD
BA2472R	BeatAML	other AML	AML not carrying other specified fusions, rearrangements, or mutations
BA2047R	BeatAML	PML-RARA	AML with PML-RARA fusion
BA2101R	BeatAML	CBFB-MYH11	AML with CBFB-MYH11 fusion
BA2082R	BeatAML	other AML	AML not carrying other specified fusions, rearrangements, or mutations
BA2456R	BeatAML	NPM1_mutated	AML with NPM1 mutation
BA2175R	BeatAML	other AML	AML not carrying other specified fusions, rearrangements, or mutations
BA2507R	BeatAML	CBFB-MYH11	AML with CBFB-MYH11 fusion
BA2563R	BeatAML	FLT3-ITD	AML with FLT3-ITD
BA3164R	BeatAML	FLT3-ITD	AML with FLT3-ITD
BA3235R	BeatAML	FLT3-ITD	AML with FLT3-ITD
BA2984R	BeatAML	NPM1_mutated	AML with NPM1 mutation
BA2414R	BeatAML	FLT3-ITD	AML with FLT3-ITD
BA2697R	BeatAML	other AML	AML not carrying other specified fusions, rearrangements, or mutations
BA2999R	BeatAML	other AML	AML not carrying other specified fusions, rearrangements, or mutations
BA2644R	BeatAML	other AML	AML not carrying other specified fusions, rearrangements, or mutations
BA2011R	BeatAML	other AML	AML not carrying other specified fusions, rearrangements, or mutations
BA2217R	BeatAML	other AML	AML not carrying other specified fusions, rearrangements, or mutations
BA2454R	BeatAML	other AML	AML not carrying other specified fusions, rearrangements, or mutations
BA2776R	BeatAML	FLT3-ITD	AML with FLT3-ITD
BA2218R	BeatAML	NPM1_mutated	AML with NPM1 mutation
BA2135R	BeatAML	other AML	AML not carrying other specified fusions, rearrangements, or mutations
BA2914R	BeatAML	NPM1_mutated	AML with NPM1 mutation
BA2500R	BeatAML	PML-RARA	AML with PML-RARA fusion
BA2406R	BeatAML	TP53_mutated	AML with TP53 mutation
BA2830R	BeatAML	CBFB-MYH11	AML with CBFB-MYH11 fusion
BA2353R	BeatAML	CBFB-MYH11	AML with CBFB-MYH11 fusion
BA3108R	BeatAML	other AML	AML not carrying other specified fusions, rearrangements, or mutations
BA2924R	BeatAML	NPM1_mutated	AML with NPM1 mutation
BA3192R	BeatAML	FLT3-ITD	AML with FLT3-ITD
BA2303R	BeatAML	FLT3-ITD	AML with FLT3-ITD
BA2647R	BeatAML	FLT3-ITD	AML with FLT3-ITD
BA2160R	BeatAML	NPM1_mutated	AML with NPM1 mutation
BA2590R	BeatAML	FLT3-ITD	AML with FLT3-ITD
BA3195R	BeatAML	other AML	AML not carrying other specified fusions, rearrangements, or mutations
BA2516R	BeatAML	other AML	AML not carrying other specified fusions, rearrangements, or mutations
BA3036R	BeatAML	FLT3-ITD	AML with FLT3-ITD
BA2971R	BeatAML	other AML	AML not carrying other specified fusions, rearrangements, or mutations
BA3410R	BeatAML	TP53_mutated	AML with TP53 mutation
BA3118R	BeatAML	CBFB-MYH11	AML with CBFB-MYH11 fusion
BA3206R	BeatAML	RUNX1-RUNX1T1	AML with RUNX1-RUNX1T1 fusion
BA3217R	BeatAML	FLT3-ITD	AML with FLT3-ITD
BA3405R	BeatAML	other AML	AML not carrying other specified fusions, rearrangements, or mutations
BA3306R	BeatAML	FLT3-ITD	AML with FLT3-ITD
BA3371R	BeatAML	other AML	AML not carrying other specified fusions, rearrangements, or mutations
BA3413R	BeatAML	other AML	AML not carrying other specified fusions, rearrangements, or mutations
BA3411R	BeatAML	other AML	AML not carrying other specified fusions, rearrangements, or mutations
BA3133R	BeatAML	TP53_mutated	AML with TP53 mutation
BA3451R	BeatAML	NPM1_mutated	AML with NPM1 mutation
BA3286R	BeatAML	FLT3-ITD	AML with FLT3-ITD
BA3221R	BeatAML	other AML	AML not carrying other specified fusions, rearrangements, or mutations
BA3212R	BeatAML	other AML	AML not carrying other specified fusions, rearrangements, or mutations
BA3103R	BeatAML	CBFB-MYH11	AML with CBFB-MYH11 fusion
BA3271R	BeatAML	FLT3-ITD	AML with FLT3-ITD
BA3152R	BeatAML	TP53_mutated	AML with TP53 mutation
BA3095R	BeatAML	FLT3-ITD	AML with FLT3-ITD
BA3251R	BeatAML	FLT3-ITD	AML with FLT3-ITD
BA3362R	BeatAML	TP53_mutated	AML with TP53 mutation
BA3135R	BeatAML	FLT3-ITD	AML with FLT3-ITD
BA3408R	BeatAML	other AML	AML not carrying other specified fusions, rearrangements, or mutations
BA3187R	BeatAML	CBFB-MYH11	AML with CBFB-MYH11 fusion
BA3098R	BeatAML	CBFB-MYH11	AML with CBFB-MYH11 fusion
BA3435R	BeatAML	FLT3-ITD	AML with FLT3-ITD
BA3261R	BeatAML	other AML	AML not carrying other specified fusions, rearrangements, or mutations
BA3203R	BeatAML	TP53_mutated	AML with TP53 mutation
BA3174R	BeatAML	other AML	AML not carrying other specified fusions, rearrangements, or mutations
BA3299R	BeatAML	NPM1_mutated	AML with NPM1 mutation
BA3347R	BeatAML	NPM1_mutated	AML with NPM1 mutation
BA3126R	BeatAML	KMT2A_re	KMT2A rearranged AML
BA3380R	BeatAML	FLT3-ITD	AML with FLT3-ITD
BA3114R	BeatAML	NPM1_mutated	AML with NPM1 mutation
BA3109R	BeatAML	NPM1_mutated	AML with NPM1 mutation
BA3452R	BeatAML	other AML	AML not carrying other specified fusions, rearrangements, or mutations
BA3418R	BeatAML	GATA2-MECOM	AML with GATA2-MECOM rearrangement
BA3245R	BeatAML	TP53_mutated	AML with TP53 mutation
BA3085R	BeatAML	RUNX1-RUNX1T1	AML with RUNX1-RUNX1T1 fusion
BA3128R	BeatAML	FLT3-ITD	AML with FLT3-ITD
BA3423R	BeatAML	NPM1_mutated	AML with NPM1 mutation
BA3173R	BeatAML	RUNX1-RUNX1T1	AML with RUNX1-RUNX1T1 fusion
BA3171R	BeatAML	TP53_mutated	AML with TP53 mutation
BA3277R	BeatAML	NPM1_mutated	AML with NPM1 mutation
BA3210R	BeatAML	other AML	AML not carrying other specified fusions, rearrangements, or mutations
BA3157R	BeatAML	NPM1_mutated	AML with NPM1 mutation
BA3433R	BeatAML	NPM1_mutated	AML with NPM1 mutation
BA3374R	BeatAML	KMT2A_re	KMT2A rearranged AML
BA3403R	BeatAML	KMT2A_re	KMT2A rearranged AML
BA3222R	BeatAML	KMT2A_re	KMT2A rearranged AML
BA3450R	BeatAML	TP53_mutated	AML with TP53 mutation
BA3167R	BeatAML	MLLT3-KMT2A	AML with MLLT3-KMT2A fusion
BA3269R	BeatAML	NPM1_mutated	AML with NPM1 mutation
BA3110R	BeatAML	other AML	AML not carrying other specified fusions, rearrangements, or mutations
BA3156R	BeatAML	TP53_mutated	AML with TP53 mutation
BA3226R	BeatAML	FLT3-ITD	AML with FLT3-ITD
BA3421R	BeatAML	FLT3-ITD	AML with FLT3-ITD
BA3232R	BeatAML	FLT3-ITD	AML with FLT3-ITD
BA3289R	BeatAML	FLT3-ITD	AML with FLT3-ITD
BA3430R	BeatAML	MLLT3-KMT2A	AML with MLLT3-KMT2A fusion
BA3399R	BeatAML	NonAML
BA3384R	BeatAML	KMT2A_re	KMT2A rearranged AML
BA3427R	BeatAML	TP53_mutated	AML with TP53 mutation
BA3449R	BeatAML	GATA2-MECOM	AML with GATA2-MECOM rearrangement
BA3163R	BeatAML	MLLT3-KMT2A	AML with MLLT3-KMT2A fusion
BA3158R	BeatAML	RUNX1-RUNX1T1	AML with RUNX1-RUNX1T1 fusion
BA3436R	BeatAML	NPM1_mutated	AML with NPM1 mutation
BA3154R	BeatAML	TP53_mutated	AML with TP53 mutation
BA3162R	BeatAML	CBFB-MYH11	AML with CBFB-MYH11 fusion
BA3352R	BeatAML	FLT3-ITD	AML with FLT3-ITD
BA3084R	BeatAML	KMT2A_re	KMT2A rearranged AML
BA3149R	BeatAML	other AML	AML not carrying other specified fusions, rearrangements, or mutations
BA3169R	BeatAML	KMT2A_re	KMT2A rearranged AML
BA3180R	BeatAML	FLT3-ITD	AML with FLT3-ITD
BA3255R	BeatAML	FLT3-ITD	AML with FLT3-ITD
BA3438R	BeatAML	KMT2A_re	KMT2A rearranged AML
BA3345R	BeatAML	other AML	AML not carrying other specified fusions, rearrangements, or mutations
BA3431R	BeatAML	NPM1_mutated	AML with NPM1 mutation
BA3181R	BeatAML	other AML	AML not carrying other specified fusions, rearrangements, or mutations
BA3341R	BeatAML	other AML	AML not carrying other specified fusions, rearrangements, or mutations
BA3191R	BeatAML	CBFB-MYH11	AML with CBFB-MYH11 fusion
BA3197R	BeatAML	FLT3-ITD	AML with FLT3-ITD
BA3448R	BeatAML	KMT2A_re	KMT2A rearranged AML
BA3453R	BeatAML	NPM1_mutated	AML with NPM1 mutation
BA3406R	BeatAML	FLT3-ITD	AML with FLT3-ITD
BA3308R	BeatAML	TP53_mutated	AML with TP53 mutation
BA3186R	BeatAML	TP53_mutated	AML with TP53 mutation
BA3334R	BeatAML	other AML	AML not carrying other specified fusions, rearrangements, or mutations
BA3447R	BeatAML	other AML	AML not carrying other specified fusions, rearrangements, or mutations
BA3116R	BeatAML	other AML	AML not carrying other specified fusions, rearrangements, or mutations
BA3280R	BeatAML	FLT3-ITD	AML with FLT3-ITD
BA3185R	BeatAML	other AML	AML not carrying other specified fusions, rearrangements, or mutations
BA3094R	BeatAML	KMT2A_re	KMT2A rearranged AML
BA3318R	BeatAML	other AML	AML not carrying other specified fusions, rearrangements, or mutations
BA3216R	BeatAML	FLT3-ITD	AML with FLT3-ITD
BA3332R	BeatAML	NPM1_mutated	AML with NPM1 mutation
BA3214R	BeatAML	other AML	AML not carrying other specified fusions, rearrangements, or mutations
BA3141R	BeatAML	other AML	AML not carrying other specified fusions, rearrangements, or mutations
BA3373R	BeatAML	GATA2-MECOM	AML with GATA2-MECOM rearrangement
BA3319R	BeatAML	CBFB-MYH11	AML with CBFB-MYH11 fusion
BA3328R	BeatAML	FLT3-ITD	AML with FLT3-ITD
BA3240R	BeatAML	BCR-ABL1	AML with BCR-ABL1 fusion
BA3142R	BeatAML	TP53_mutated	AML with TP53 mutation
BA3339R	BeatAML	other AML	AML not carrying other specified fusions, rearrangements, or mutations
BA3333R	BeatAML	NPM1_mutated	AML with NPM1 mutation
BA3381R	BeatAML	other AML	AML not carrying other specified fusions, rearrangements, or mutations
BA3290R	BeatAML	other AML	AML not carrying other specified fusions, rearrangements, or mutations
BA3207R	BeatAML	other AML	AML not carrying other specified fusions, rearrangements, or mutations
BA3305R	BeatAML	other AML	AML not carrying other specified fusions, rearrangements, or mutations
BA3434R	BeatAML	other AML	AML not carrying other specified fusions, rearrangements, or mutations
BA3189R	BeatAML	FLT3-ITD	AML with FLT3-ITD
BA3264R	BeatAML	PML-RARA	AML with PML-RARA fusion
BA3329R	BeatAML	other AML	AML not carrying other specified fusions, rearrangements, or mutations
BA3417R	BeatAML	BCR-ABL1	AML with BCR-ABL1 fusion
BA3367R	BeatAML	other AML	AML not carrying other specified fusions, rearrangements, or mutations
BA3225R	BeatAML	NPM1_mutated	AML with NPM1 mutation
BA3183R	BeatAML	NPM1_mutated	AML with NPM1 mutation
BA3397R	BeatAML	TP53_mutated	AML with TP53 mutation
BA3311R	BeatAML	other AML	AML not carrying other specified fusions, rearrangements, or mutations
BA3175R	BeatAML	FLT3-ITD	AML with FLT3-ITD
BA3422R	BeatAML	NPM1_mutated	AML with NPM1 mutation
BA3228R	BeatAML	FLT3-ITD	AML with FLT3-ITD
BA3213R	BeatAML	CBFB-MYH11	AML with CBFB-MYH11 fusion
BA3415R	BeatAML	TP53_mutated	AML with TP53 mutation
BA3270R	BeatAML	NPM1_mutated	AML with NPM1 mutation
BA3324R	BeatAML	TP53_mutated	AML with TP53 mutation
BA3194R	BeatAML	other AML	AML not carrying other specified fusions, rearrangements, or mutations
BA3335R	BeatAML	FLT3-ITD	AML with FLT3-ITD
BA3199R	BeatAML	other AML	AML not carrying other specified fusions, rearrangements, or mutations
BA3326R	BeatAML	other AML	AML not carrying other specified fusions, rearrangements, or mutations
BA3297R	BeatAML	NPM1_mutated	AML with NPM1 mutation
BA3227R	BeatAML	FLT3-ITD	AML with FLT3-ITD
BA3394R	BeatAML	other AML	AML not carrying other specified fusions, rearrangements, or mutations
BA3412R	BeatAML	other AML	AML not carrying other specified fusions, rearrangements, or mutations
BA3293R	BeatAML	FLT3-ITD	AML with FLT3-ITD
BA3250R	BeatAML	CBFB-MYH11	AML with CBFB-MYH11 fusion
BA3177R	BeatAML	CBFB-MYH11	AML with CBFB-MYH11 fusion
BA3315R	BeatAML	TP53_mutated	AML with TP53 mutation
BA3182R	BeatAML	CBFB-MYH11	AML with CBFB-MYH11 fusion
BA3260R	BeatAML	NonAML
BA3369R	BeatAML	CBFB-MYH11	AML with CBFB-MYH11 fusion
BA3078R	BeatAML	other AML	AML not carrying other specified fusions, rearrangements, or mutations
BA3386R	BeatAML	FLT3-ITD	AML with FLT3-ITD
BA3445R	BeatAML	other AML	AML not carrying other specified fusions, rearrangements, or mutations
BA3176R	BeatAML	NPM1_mutated	AML with NPM1 mutation
BA3258R	BeatAML	NPM1_mutated	AML with NPM1 mutation
BA3446R	BeatAML	NPM1_mutated	AML with NPM1 mutation
BA3295R	BeatAML	CBFB-MYH11	AML with CBFB-MYH11 fusion
BA3283R	BeatAML	CBFB-MYH11	AML with CBFB-MYH11 fusion
BA3390R	BeatAML	NPM1_mutated	AML with NPM1 mutation
BA3275R	BeatAML	FLT3-ITD	AML with FLT3-ITD
BA3136R	BeatAML	KMT2A_re	KMT2A rearranged AML
BA3190R	BeatAML	other AML	AML not carrying other specified fusions, rearrangements, or mutations
BA3234R	BeatAML	NPM1_mutated	AML with NPM1 mutation
BA3087R	BeatAML	other AML	AML not carrying other specified fusions, rearrangements, or mutations
BA3454R	BeatAML	FLT3-ITD	AML with FLT3-ITD
BA3302R	BeatAML	other AML	AML not carrying other specified fusions, rearrangements, or mutations
BA3242R	BeatAML	other AML	AML not carrying other specified fusions, rearrangements, or mutations
BA3117R	BeatAML	other AML	AML not carrying other specified fusions, rearrangements, or mutations
BA3083R	BeatAML	FLT3-ITD	AML with FLT3-ITD
BA3266R	BeatAML	FLT3-ITD	AML with FLT3-ITD
BA3268R	BeatAML	other AML	AML not carrying other specified fusions, rearrangements, or mutations
BA3229R	BeatAML	other AML	AML not carrying other specified fusions, rearrangements, or mutations
BA3138R	BeatAML	other AML	AML not carrying other specified fusions, rearrangements, or mutations
BA3388R	BeatAML	other AML	AML not carrying other specified fusions, rearrangements, or mutations
BA3353R	BeatAML	other AML	AML not carrying other specified fusions, rearrangements, or mutations
BA3312R	BeatAML	other AML	AML not carrying other specified fusions, rearrangements, or mutations
BA3119R	BeatAML	NPM1_mutated	AML with NPM1 mutation
BA3219R	BeatAML	NPM1_mutated	AML with NPM1 mutation
BA3351R	BeatAML	PML-RARA	AML with PML-RARA fusion
BA3357R	BeatAML	FLT3-ITD	AML with FLT3-ITD
BA3208R	BeatAML	other AML	AML not carrying other specified fusions, rearrangements, or mutations
BA3310R	BeatAML	NPM1_mutated	AML with NPM1 mutation
BA3200R	BeatAML	NPM1_mutated	AML with NPM1 mutation
BA3325R	BeatAML	other AML	AML not carrying other specified fusions, rearrangements, or mutations
BA3146R	BeatAML	FLT3-ITD	AML with FLT3-ITD
BA3211R	BeatAML	FLT3-ITD	AML with FLT3-ITD
BA3237R	BeatAML	other AML	AML not carrying other specified fusions, rearrangements, or mutations
BA3130R	BeatAML	other AML	AML not carrying other specified fusions, rearrangements, or mutations
BA3376R	BeatAML	FLT3-ITD	AML with FLT3-ITD
BA3137R	BeatAML	CBFB-MYH11	AML with CBFB-MYH11 fusion
BA3300R	BeatAML	other AML	AML not carrying other specified fusions, rearrangements, or mutations
BA3375R	BeatAML	FLT3-ITD	AML with FLT3-ITD
BA3249R	BeatAML	KMT2A_re	KMT2A rearranged AML
BA3385R	BeatAML	FLT3-ITD	AML with FLT3-ITD
BA3416R	BeatAML	other AML	AML not carrying other specified fusions, rearrangements, or mutations
BA3123R	BeatAML	other AML	AML not carrying other specified fusions, rearrangements, or mutations
5852-HSC	GSE74246	HSC	Haematopoietic stem cell
6792-HSC	GSE74246	HSC	Haematopoietic stem cell
7256-HSC	GSE74246	HSC	Haematopoietic stem cell
7653-HSC	GSE74246	HSC	Haematopoietic stem cell
5852-MPP	GSE74246	MPP	Multipotent progenitor
6792-MPP	GSE74246	MPP	Multipotent progenitor
7256-MPP	GSE74246	MPP	Multipotent progenitor
7653-MPP	GSE74246	MPP	Multipotent progenitor
5483-LMPP	GSE74246	LMPP	Lymphoid–primed multipotent progenitor
7256-LMPP	GSE74246	LMPP	Lymphoid–primed multipotent progenitor
7653-LMPP	GSE74246	LMPP	Lymphoid–primed multipotent progenitor
5852-CMP	GSE74246	CMP	Common myeloid progenitor
6792-CMP	GSE74246	CMP	Common myeloid progenitor
7256-CMP	GSE74246	CMP	Common myeloid progenitor
7653-CMP	GSE74246	CMP	Common myeloid progenitor
5852-GMP	GSE74246	GMP	Granulocyte monocyte progenitor
6792-GMP	GSE74246	GMP	Granulocyte monocyte progenitor
7256-GMP	GSE74246	GMP	Granulocyte monocyte progenitor
7653-GMP	GSE74246	GMP	Granulocyte monocyte progenitor
5852-MEP	GSE74246	MEP	Megakaryocyte erythroid progenitor
6792-MEP	GSE74246	MEP	Megakaryocyte erythroid progenitor
7256-MEP	GSE74246	MEP	Megakaryocyte erythroid progenitor
7653-MEP	GSE74246	MEP	Megakaryocyte erythroid progenitor
5852-Mono	GSE74246	Mono	Monocyte
6792-Mono	GSE74246	Mono	Monocyte
7256-Mono	GSE74246	Mono	Monocyte
7653-Mono	GSE74246	Mono	Monocyte
1022-CD4Tcell	GSE74246	CD4Tcell	CD4 Tcell
2596-CD4Tcell	GSE74246	CD4Tcell	CD4 Tcell
5852-CD4Tcell	GSE74246	CD4Tcell	CD4 Tcell
7653-CD4Tcell	GSE74246	CD4Tcell	CD4 Tcell
1022-CD8Tcell	GSE74246	CD8Tcell	CD8 Tcell
2596-CD8Tcell	GSE74246	CD8Tcell	CD8 Tcell
5852-CD8Tcell	GSE74246	CD8Tcell	CD8 Tcell
7653-CD8Tcell	GSE74246	CD8Tcell	CD8 Tcell
1022-NKcell	GSE74246	NKcell	Natural killer cell
2596-NKcell	GSE74246	NKcell	Natural killer cell
5483-NKcell	GSE74246	NKcell	Natural killer cell
7653-NKcell	GSE74246	NKcell	Natural killer cell
1022-Bcell	GSE74246	Bcell	B cell
2596-Bcell	GSE74246	Bcell	B cell
5852-Bcell	GSE74246	Bcell	B cell
7653-Bcell	GSE74246	Bcell	B cell
2596-CLP	GSE74246	CLP	Common lymphoid progenitor
5483-CLP	GSE74246	CLP	Common lymphoid progenitor
6926-CLP	GSE74246	CLP	Common lymphoid progenitor
2596-Ery	GSE74246	Ery	Erythroblast
5483-Ery	GSE74246	Ery	Erythroblast
6926-Ery	GSE74246	Ery	Erythroblast
SU048-rHSC	GSE74246	pHSC	pre-leukemic HSC
SU070-rHSC	GSE74246	pHSC	pre-leukemic HSC
SU209-rHSC	GSE74246	pHSC	pre-leukemic HSC
SU351-rHSC	GSE74246	pHSC	pre-leukemic HSC
SU353-rHSC	GSE74246	pHSC	pre-leukemic HSC
SU444-rHSC	GSE74246	pHSC	pre-leukemic HSC
SU484-rHSC	GSE74246	pHSC	pre-leukemic HSC
SU496-rHSC	GSE74246	pHSC	pre-leukemic HSC
SU501-rHSC	GSE74246	pHSC	pre-leukemic HSC
SU575-rHSC	GSE74246	pHSC	pre-leukemic HSC
SU583-rHSC	GSE74246	pHSC	pre-leukemic HSC
SU654-rHSC	GSE74246	pHSC	pre-leukemic HSC
SU070-LSC	GSE74246	LSC	Leukemic stem cell
SU209-LSC	GSE74246	LSC	Leukemic stem cell
SU353-LSC	GSE74246	LSC	Leukemic stem cell
SU444-LSC	GSE74246	LSC	Leukemic stem cell
SU496-LSC	GSE74246	LSC	Leukemic stem cell
SU575-LSC	GSE74246	LSC	Leukemic stem cell
SU583-LSC	GSE74246	LSC	Leukemic stem cell
SU654-LSC	GSE74246	LSC	Leukemic stem cell
SU048-Blasts	GSE74246	Blast	AML blast
SU070-Blasts	GSE74246	Blast	AML blast
SU209-Blasts	GSE74246	Blast	AML blast
SU351-Blasts	GSE74246	Blast	AML blast
SU353-Blasts	GSE74246	Blast	AML blast
SU444-Blast	GSE74246	Blast	AML blast
SU484-Blasts	GSE74246	Blast	AML blast
SU496-Blasts	GSE74246	Blast	AML blast
SU501-Blast	GSE74246	Blast	AML blast
SU575-Blast	GSE74246	Blast	AML blast
SU583-Blast	GSE74246	Blast	AML blast
SU654-Blast	GSE74246	Blast	AML blast
HL-60	CCLE/DepMap	AML_cell_line
HEL	CCLE/DepMap	AML_cell_line
HEL 92.1.7	CCLE/DepMap	AML_cell_line
PLB-985	CCLE/DepMap	AML_cell_line
MV4-11	CCLE/DepMap	AML_cell_line
OCI-AML5	CCLE/DepMap	AML_cell_line
GDM-1	CCLE/DepMap	AML_cell_line
MUTZ-3	CCLE/DepMap	AML_cell_line
OCI-AML2	CCLE/DepMap	AML_cell_line
THP-1	CCLE/DepMap	AML_cell_line
Kasumi-6	CCLE/DepMap	AML_cell_line
HD-MY-Z	CCLE/DepMap	AML_cell_line
PL-21	CCLE/DepMap	AML_cell_line
KASUMI-1	CCLE/DepMap	AML_cell_line
NB-4	CCLE/DepMap	AML_cell_line
HNT-34	CCLE/DepMap	AML_cell_line
OCI-AML3	CCLE/DepMap	AML_cell_line
MOLM-13	CCLE/DepMap	AML_cell_line
MOLM-16	CCLE/DepMap	AML_cell_line
SKM-1	CCLE/DepMap	AML_cell_line
KG-1	CCLE/DepMap	AML_cell_line
TF-1	CCLE/DepMap	AML_cell_line
U-937	CCLE/DepMap	AML_cell_line
ME-1	CCLE/DepMap	AML_cell_line
F-36P	CCLE/DepMap	AML_cell_line
KO52	CCLE/DepMap	AML_cell_line
AML-193	CCLE/DepMap	AML_cell_line
OCI-M1	CCLE/DepMap	AML_cell_line
P31/FUJ	CCLE/DepMap	AML_cell_line
MOLM-14	CCLE/DepMap	AML_cell_line
MUTZ-8	CCLE/DepMap	AML_cell_line
OCI-AML4	CCLE/DepMap	AML_cell_line
OCI-M2	CCLE/DepMap	AML_cell_line
SKNO-1	CCLE/DepMap	AML_cell_line
CESS	CCLE/DepMap	AML_cell_line
KMOE-2	CCLE/DepMap	AML_cell_line
ML-2	CCLE/DepMap	AML_cell_line
NKM-1	CCLE/DepMap	AML_cell_line
QIMR-WIL	CCLE/DepMap	AML_cell_line
TSU-1621_MT	GSE60477	AML_cell_line
